# Supplementary material for: Shifts in stability and control effectiveness during evolution of Paraves support aerial maneuvering hypotheses for flight origins
Source: PeerJ. 2014 Oct 16;2:e632. doi: 10.7717/peerj.632 (PMC4203027; doi:10.7717/peerj.632)
Supplement: Supplemental Information 2 [file peerj-02-632-s002.gz]

Archive with 1 entries (1 files):
- evangelista-supplemental.nex
