# Supplementary material for: Shifts in stability and control effectiveness during evolution of Paraves support aerial maneuvering hypotheses for flight origins
Source: PeerJ. 2014 Oct 16;2:e632. doi: 10.7717/peerj.632 (PMC4203027; doi:10.7717/peerj.632)
Supplement: Supplemental Information 2 [file peerj-02-632-s002.gz › evangelista-supplemental.nex]

#NEXUS
[written Sun Aug 31 11:07:11 EDT 2014 by Mesquite  version 2.75 (build 564) at fram/127.0.1.1]

BEGIN TAXA;
	TITLE Taxa;
	DIMENSIONS NTAX=11;
	TAXLABELS
		Anchiornis Archaeopteryx Jeholornis Sapeornis Zhongjianornis Confuciusornis Microraptor Alectoris Columba Larus Buteo 
	;

END;


BEGIN CHARACTERS;
	TITLE  Character_Matrix;
	DIMENSIONS  NCHAR=20;
	FORMAT DATATYPE = STANDARD GAP = - MISSING = ? SYMBOLS = "  0 1 2";
	CHARSTATELABELS 
		1 pitch_stab_0, 2 pitch_stab_15, 3 pitch_stab_75, 4 pitch_stab_eq, 5 pitch_tail_0, 6 pitch_tail_15, 7 pitch_tail_75, 8 pitch_wing_0, 9 pitch_wing_15, 10 pitch_wing_75, 11 roll_stab_15, 12 roll_stab_75, 13 roll_wing_15, 14 roll_wing_75, 15 yaw_stab_15, 16 yaw_stab_75, 17 yaw_tail_15, 18 yaw_tail_75, 19 yaw_wing_15, 20 yaw_wing_75 ; 
	MATRIX
	Anchiornis      0011110000????101211
	Archaeopteryx   11111100000101121211
	Jeholornis      1111110000010112?211
	Sapeornis       1012000111210102??11
	Zhongjianornis  22020001110101220011
	Confuciusornis  20000001112101220011
	Microraptor     11111100000101121211
	Alectoris       22120000110100200211
	Columba         02120000110101200211
	Larus           12020000110101200211
	Buteo           22120000110101200211

;

END;
BEGIN CHARACTERS;
	TITLE  Aerodynamic_performance;
	DIMENSIONS  NCHAR=23;
	FORMAT DATATYPE = CONTINUOUS GAP = - MISSING = ?;
CHARSTATELABELS 
		1 svl_TL,
		2 AR,
		3 pitch_stability_0,
		4 pitch_stability_15,
		5 pitch_stability_75,
		6 pitch_eq_angle,
		7 pitch_stability_eq,
		8 pitch_control_tail_0,
		9 pitch_control_tail_15,
		10 pitch_control_tail_75,
		11 pitch_control_wings_0,
		12 pitch_control_wings_15,
		13 pitch_control_wings_75,
		14 roll_stability_15,
		15 roll_stability_75,
		16 roll_control_wings_15,
		17 roll_control_wings_75,
		18 yaw_stability_15,
		19 yaw_stability_75,
		20 yaw_control_tail_15,
		21 yaw_control_tail_75,
		22 yaw_control_wings_15,
		23 yaw_control_wings_75 ; 
	MATRIX
	Anchiornis       0.605 4.4 -0.005 -0.067 -0.13 29.0 -0.17 0.168 0.191 0.047 0.0 0.05 0.07 ? ? ? ? -0.097 0.0064 0.238 0.069 0.199 0.33
	Archaeopteryx    0.23 3.4 -0.134 -0.221 -0.18 9.0 -0.19 0.219 0.19 0.065 -0.003 0.06 0.128 0.009 -0.2 0.09 0.2 -0.07 0.01 0.22 0.066 0.42 0.383
	Jeholornis       0.59 6.8 0.011 -0.108 -0.1 25.0 -0.12 0.268 0.223 0.068 0.042 0.072 0.088 0.073 -0.4 0.08 0.12 -0.091 0.002 ? -0.027 ? ?
	Sapeornis        0.13 7.8 0.109 0.007 -0.11 5.0 0.1 0.054 0.064 0.082 0.021 0.173 0.329 0.043 -0.3 0.08 0.13 0.0019 0.0047 ? ? ? ?
	Zhongjianornis   0.178 7.4 0.305 0.195 -0.15 5.0 0.18 0.023 0.019 0.012 0.025 0.119 0.221 0.03 -0.2 0.05 0.14 0.0207 0.0083 0.0 -0.007 0.296 0.262
	Confuciusornis   0.26 7.8 0.142 0.039 -0.06 0.0 0.142 0.011 0.013 0.018 0.006 0.117 0.229 -0.02 -0.2 0.05 0.1 -0.0259 0.0035 0.002 -0.004 0.206 0.184
	Microraptor      0.586 3.2 -0.039 -0.071 -0.17 20.0 -0.07 0.174 0.125 0.089 0.018 0.037 0.051 0.132 -0.3 0.05 0.17 -0.1 0.039 0.519 -0.076 0.259 0.373
	Alectoris        0.275 4.0 0.206 0.09 -0.37 0.0 0.12 0.011 0.012 0.044 -0.001 0.124 0.119 0.009 -0.1 0.06 0.08 0.022 0.0014 0.019 -0.049 0.081 0.093
	Columba          0.255 4.6 0.046 -0.047 -0.18 0.0 0.05 0.044 0.05 0.009 0.076 0.151 0.168 -0.03 -0.3 0.18 0.18 0.048 0.0027 0.005 -0.022 0.455 0.204
	Larus            0.247 8.0 0.352 0.092 -0.1 0.0 0.15 0.014 0.016 0.014 -0.007 0.11 0.231 -0.009 -0.4 0.15 0.2 0.0173 0.0023 ? -0.012 ? ?
	Buteo            0.162 5.8 0.187 -0.042 -0.13 0.0 0.14 0.018 0.033 0.049 0.043 0.142 0.213 0.028 -0.4 0.17 0.24 0.027 -0.0019 -0.007 -0.029 0.565 0.431

;

END;
BEGIN TREES;
	Title 'Trees from "Avialae.nex"';
	LINK Taxa = Taxa;
	TRANSLATE
		1 Anchiornis,
		2 Archaeopteryx,
		3 Jeholornis,
		5 Sapeornis,
		6 Zhongjianornis,
		7 Confuciusornis,
		8 Microraptor,
		9 Alectoris,
		10 Columba,
		11 Larus,
		12 Buteo;
	TREE Li_2010 = ((1,8),(2,(3,(5,(6,(7,(9,(10,(11,12)))))))))END;
	TREE Xu_2011 = (((2,1),8),(3,(5,(6,(7,(9,(10,(11,12))))))))END;
	TREE Godefroit_2013 = (8,(1,(2,(3,(5,(6,(7,(9,(10,(11,12))))))))))END;
	TREE Turner_2012 = ((1,8),(2,(5,(3,(6,(7,(9,(10,(11,12)))))))))END;
	TREE Oconnor_2013 = ((1,8),(2,3,(5,(7,(6,(9,(10,(11,12))))))))END;

END;


BEGIN ASSUMPTIONS;
	TYPESET * UNTITLED  (CHARACTERS = Character_Matrix)  =  unord:  1 -  20;
TYPESET * UNTITLED  (CHARACTERS = Aerodynamic_performance)  =  Squared:  1 -  23;

END;

BEGIN MESQUITECHARMODELS;
	ProbModelSet * UNTITLED  (CHARACTERS = Character_Matrix)  =  'Mk1 (est.)':  1 -  10;
ProbModelSet * UNTITLED  (CHARACTERS = Aerodynamic_performance)  =  Brownian_default:  1 -  2;
END;

Begin MESQUITE;
		MESQUITESCRIPTVERSION 2;
		TITLE AUTO;
		tell ProjectCoordinator;
		timeSaved 1409497631458;
		getEmployee #mesquite.minimal.ManageTaxa.ManageTaxa;
		tell It;
			setID 0 2324895899534897445;
		endTell;
		getEmployee #mesquite.charMatrices.ManageCharacters.ManageCharacters;
		tell It;
			setID 0 1186363285398947515;
			mqVersion 275;
			checksumv 0 3 437383483 null  getNumChars 20 numChars 20 getNumTaxa 11 numTaxa 11   short true   bits 7   states 7   sumSquaresStatesOnly 1047.0 sumSquares 1047.0 longCompressibleToShort false usingShortMatrix true   NumFiles 1 NumMatrices 2;
			mqVersion;
			setID 1 6145546352471348850;
			mqVersion 275;
			checksumv 1 3 3809011127 null  numChars 23   numItems 1   min -0.4   max 29.0   sumSquares 2402.399749540005   NumFiles 1 NumMatrices 2;
			mqVersion;
		endTell;
		getWindow;
		tell It;
			suppress;
			setResourcesState true false 100;
			setPopoutState 400;
			setExplanationSize 0;
			setAnnotationSize 0;
			setFontIncAnnot 0;
			setFontIncExp 0;
			setSize 1873 995;
			setLocation 1967 -4;
			setFont SanSerif;
			setFontSize 10;
			getToolPalette;
			tell It;
			endTell;
			setActive;
			desuppress;
		endTell;
		getEmployee  #mesquite.charMatrices.BasicDataWindowCoord.BasicDataWindowCoord;
		tell It;
			showDataWindow #1186363285398947515 #mesquite.charMatrices.BasicDataWindowMaker.BasicDataWindowMaker;
			tell It;
				getWindow;
				tell It;
					setExplanationSize 30;
					setAnnotationSize 20;
					setFontIncAnnot 0;
					setFontIncExp 0;
					setSize 0 -67;
					setLocation 1967 -4;
					setFont SanSerif;
					setFontSize 10;
					getToolPalette;
					tell It;
						setTool mesquite.charMatrices.BasicDataWindowMaker.BasicDataWindow.ibeam;
					endTell;
					setTool mesquite.charMatrices.BasicDataWindowMaker.BasicDataWindow.ibeam;
					colorCells  #mesquite.charMatrices.NoColor.NoColor;
					colorRowNames  #mesquite.charMatrices.TaxonGroupColor.TaxonGroupColor;
					colorColumnNames  #mesquite.charMatrices.CharGroupColor.CharGroupColor;
					colorText  #mesquite.charMatrices.NoColor.NoColor;
					setBackground White;
					toggleShowNames on;
					toggleShowTaxonNames on;
					toggleTight off;
					toggleThinRows off;
					toggleShowChanges on;
					toggleSeparateLines off;
					toggleShowStates on;
					toggleAutoWCharNames on;
					toggleAutoTaxonNames off;
					toggleShowDefaultCharNames off;
					toggleConstrainCW on;
					toggleBirdsEye off;
					toggleShowPaleGrid off;
					toggleShowPaleCellColors off;
					togglePaleInapplicable on;
					toggleShowBoldCellText off;
					toggleAllowAutosize on;
					toggleColorsPanel off;
					toggleDiagonal on;
					setDiagonalHeight 80;
					toggleLinkedScrolling on;
					toggleScrollLinkedTables off;
				endTell;
				getWindow;
				tell It;
					forceAutosize;
				endTell;
				hideWindow;
				getEmployee #mesquite.charMatrices.ColorByState.ColorByState;
				tell It;
					setStateLimit 9;
					toggleUniformMaximum on;
				endTell;
				getEmployee #mesquite.charMatrices.ColorCells.ColorCells;
				tell It;
					setColor Red;
					removeColor off;
				endTell;
				getEmployee #mesquite.categ.StateNamesStrip.StateNamesStrip;
				tell It;
					showStrip off;
				endTell;
				getEmployee #mesquite.charMatrices.AnnotPanel.AnnotPanel;
				tell It;
					togglePanel off;
				endTell;
				getEmployee #mesquite.charMatrices.CharReferenceStrip.CharReferenceStrip;
				tell It;
					showStrip off;
				endTell;
				getEmployee #mesquite.charMatrices.QuickKeySelector.QuickKeySelector;
				tell It;
					autotabOff;
				endTell;
				getEmployee #mesquite.charMatrices.SelSummaryStrip.SelSummaryStrip;
				tell It;
					showStrip off;
				endTell;
				getEmployee #mesquite.categ.SmallStateNamesEditor.SmallStateNamesEditor;
				tell It;
					panelOpen true;
				endTell;
			endTell;
			showDataWindow #6145546352471348850 #mesquite.charMatrices.BasicDataWindowMaker.BasicDataWindowMaker;
			tell It;
				getWindow;
				tell It;
					setExplanationSize 30;
					setAnnotationSize 20;
					setFontIncAnnot 0;
					setFontIncExp 0;
					setSize 0 -67;
					setLocation 1967 -4;
					setFont SanSerif;
					setFontSize 10;
					getToolPalette;
					tell It;
						setTool mesquite.charMatrices.BasicDataWindowMaker.BasicDataWindow.ibeam;
					endTell;
					setTool mesquite.charMatrices.BasicDataWindowMaker.BasicDataWindow.ibeam;
					colorCells  #mesquite.charMatrices.NoColor.NoColor;
					colorRowNames  #mesquite.charMatrices.TaxonGroupColor.TaxonGroupColor;
					colorColumnNames  #mesquite.charMatrices.CharGroupColor.CharGroupColor;
					colorText  #mesquite.charMatrices.NoColor.NoColor;
					setBackground White;
					toggleShowNames on;
					toggleShowTaxonNames on;
					toggleTight off;
					toggleThinRows off;
					toggleShowChanges on;
					toggleSeparateLines off;
					toggleShowStates on;
					toggleAutoWCharNames on;
					toggleAutoTaxonNames off;
					toggleShowDefaultCharNames off;
					toggleConstrainCW on;
					toggleBirdsEye off;
					toggleShowPaleGrid off;
					toggleShowPaleCellColors off;
					togglePaleInapplicable on;
					toggleShowBoldCellText off;
					toggleAllowAutosize on;
					toggleColorsPanel off;
					toggleLinkedScrolling on;
					toggleScrollLinkedTables off;
				endTell;
				getWindow;
				tell It;
					forceAutosize;
				endTell;
				hideWindow;
				getEmployee #mesquite.charMatrices.ColorByState.ColorByState;
				tell It;
					setStateLimit 9;
					toggleUniformMaximum on;
				endTell;
				getEmployee #mesquite.charMatrices.ColorCells.ColorCells;
				tell It;
					setColor Red;
					removeColor off;
				endTell;
				getEmployee #mesquite.charMatrices.AnnotPanel.AnnotPanel;
				tell It;
					togglePanel off;
				endTell;
				getEmployee #mesquite.charMatrices.CharReferenceStrip.CharReferenceStrip;
				tell It;
					showStrip off;
				endTell;
				getEmployee #mesquite.charMatrices.SelSummaryStrip.SelSummaryStrip;
				tell It;
					showStrip off;
				endTell;
				getEmployee #mesquite.cont.ItemsEditorForInfoPanel.ItemsEditorForInfoPanel;
				tell It;
					panelOpen false;
				endTell;
			endTell;
		endTell;
		endTell;
end;
