# Supplementary material for: Shifts in stability and control effectiveness during evolution of Paraves support aerial maneuvering hypotheses for flight origins
Source: PeerJ. 2014 Oct 16;2:e632. doi: 10.7717/peerj.632 (PMC4203027; doi:10.7717/peerj.632)
Supplement: Supplemental Information 3 [file peerj-02-632-s003.gz]

Archive with 165 entries (154 files):
- STLs/new-job/colugo/._Colugo-chest-fixed.stl
- STLs/new-job/colugo/._Colugo-femur-fixed.stl
- STLs/new-job/colugo/._Colugo-foot.stl
- STLs/new-job/colugo/._Colugo-hand-fixed.stl
- STLs/new-job/colugo/._Colugo-head.stl
- STLs/new-job/colugo/._Colugo-humerus-fixed.stl
- STLs/new-job/colugo/._Colugo-pelvis.stl
- STLs/new-job/colugo/._Colugo-radulna-fixed.stl
- STLs/new-job/colugo/._Colugo-sesamoid.stl
- STLs/new-job/colugo/._Colugo-tail.stl
- STLs/new-job/colugo/._Colugo-tibia.stl
- STLs/new-job/colugo/Colugo-chest-fixed.stl
- STLs/new-job/colugo/Colugo-femur-fixed.stl
- STLs/new-job/colugo/Colugo-foot.stl
- STLs/new-job/colugo/Colugo-hand-fixed.stl
- STLs/new-job/colugo/Colugo-head.stl
- STLs/new-job/colugo/Colugo-humerus-fixed.stl
- STLs/new-job/colugo/Colugo-pelvis.stl
- STLs/new-job/colugo/Colugo-radulna-fixed.stl
- STLs/new-job/colugo/Colugo-sesamoid.stl
- STLs/new-job/colugo/Colugo-tail.stl
- STLs/new-job/colugo/Colugo-tibia.stl
- STLs/new-job/draco/._Draco-body-fixed.stl
- STLs/new-job/draco/._Draco-femur.stl
- STLs/new-job/draco/._Draco-head.stl
- STLs/new-job/draco/._Draco-humerus.stl
- STLs/new-job/draco/._Draco-pelvis-fixed.stl
- STLs/new-job/draco/._Draco-radulna.stl
- STLs/new-job/draco/._Draco-tibia-fixed.stl
- STLs/new-job/draco/Draco-body-fixed.stl
- STLs/new-job/draco/Draco-femur.stl
- STLs/new-job/draco/Draco-foot-fixed.stl
- STLs/new-job/draco/Draco-head.stl
- STLs/new-job/draco/Draco-humerus.stl
- STLs/new-job/draco/Draco-pelvis-fixed.stl
- STLs/new-job/draco/Draco-radulna.stl
- STLs/new-job/draco/Draco-tibia-fixed.stl
- STLs/new-job/frog/._frog-body-fixed.stl
- STLs/new-job/frog/._frog-femur.stl
- STLs/new-job/frog/._frog-foot-fixed.stl
- STLs/new-job/frog/._frog-hand-fixed.stl
- STLs/new-job/frog/._frog-humerus-fixed.stl
- STLs/new-job/frog/._frog-radulna-fixed.stl
- STLs/new-job/frog/._frog-tarsus.stl
- STLs/new-job/frog/._frog-tibia-fixed.stl
- STLs/new-job/frog/frog-body-fixed.stl
- STLs/new-job/frog/frog-femur.stl
- STLs/new-job/frog/frog-foot-fixed.stl
- STLs/new-job/frog/frog-hand-fixed.stl
- STLs/new-job/frog/frog-humerus-fixed.stl
- STLs/new-job/frog/frog-radulna-fixed.stl
- STLs/new-job/frog/frog-tarsus.stl
- STLs/new-job/frog/frog-tibia-fixed.stl
- STLs/new-job/lizard/._anole-body-fixed.stl
- STLs/new-job/lizard/._anole-femur.stl
- STLs/new-job/lizard/._anole-foot-fixed.stl
- STLs/new-job/lizard/._anole-hand-fixed.stl
- STLs/new-job/lizard/._anole-head.stl
- STLs/new-job/lizard/._anole-humerus.stl
- STLs/new-job/lizard/._anole-radulna.stl
- STLs/new-job/lizard/._anole-tibia-fixed.stl
- STLs/new-job/lizard/anole-body-fixed.stl
- STLs/new-job/lizard/anole-femur.stl
- STLs/new-job/lizard/anole-foot-fixed.stl
- STLs/new-job/lizard/anole-hand-fixed.stl
- STLs/new-job/lizard/anole-head.stl
- STLs/new-job/lizard/anole-humerus.stl
- STLs/new-job/lizard/anole-radulna.stl
- STLs/new-job/lizard/anole-tibia-fixed.stl
- STLs/new-job/squirrel/._Squirrel-humerus.stl
- STLs/new-job/squirrel/._squirrel-chest-fixed.stl
- STLs/new-job/squirrel/._squirrel-femur-fixed.stl
- STLs/new-job/squirrel/._squirrel-foot.stl
- STLs/new-job/squirrel/._squirrel-hand-fixed.stl
- STLs/new-job/squirrel/._squirrel-head.stl
- STLs/new-job/squirrel/._squirrel-pelvis.stl
- STLs/new-job/squirrel/._squirrel-radulna.stl
- STLs/new-job/squirrel/._squirrel-sesamoid.stl
- STLs/new-job/squirrel/._squirrel-tibia.stl
- STLs/new-job/squirrel/Squirrel-humerus.stl
- STLs/new-job/squirrel/squirrel-chest-fixed.stl
- STLs/new-job/squirrel/squirrel-femur-fixed.stl
- STLs/new-job/squirrel/squirrel-foot.stl
- STLs/new-job/squirrel/squirrel-hand-fixed.stl
- STLs/new-job/squirrel/squirrel-head.stl
- STLs/new-job/squirrel/squirrel-pelvis.stl
- STLs/new-job/squirrel/squirrel-radulna.stl
- STLs/new-job/squirrel/squirrel-sesamoid.stl
- STLs/new-job/squirrel/squirrel-tibia.stl
- STLs/20110513-job/Alectoris-body-bar.stl
- STLs/20110513-job/Alectoris-body-rod.stl
- STLs/20110513-job/Alectoris-head.stl
- STLs/20110513-job/Bucket.STL
- STLs/20110513-job/Buteo-body-bar.stl
- STLs/20110513-job/Buteo-body-rod.stl
- STLs/20110513-job/Buteo-head.stl
- STLs/20110513-job/Calypte3-body-bar.stl
- STLs/20110513-job/Calypte3-body-rod.stl
- STLs/20110513-job/Calypte3-body-ventral-bar.stl
- STLs/20110513-job/Calypte3-head.stl
- STLs/20110513-job/Columba2-body-pitchrod.stl
- STLs/20110513-job/Columba2-body-yawrod.stl
- STLs/20110513-job/Columba2-head.stl
- STLs/20110513-job/Larus-body-bar.stl
- STLs/20110513-job/Larus-body-rod.stl
- STLs/20110513-job/Larus-head.stl
- STLs/20110513-job/Pterodactylus-body-fixed.stl
- STLs/20110513-job/Pterodactylus-head.stl
- STLs/20110513-job/Pteropus2-yawrod.stl
- STLs/20110513-job/Sensor_Mount_Variation V3.STL
- STLs/20110513-job/onychonycteris2-head.stl
- STLs/20110513-job/onychonycteris2-pitchbar-body-fixed.stl
- STLs/20110513-job/onyconycteris2-yawrod-body-fixed.stl
- STLs/20110513-job/pteropus2-body-bar.stl
- STLs/20110513-job/pteropus2-head.stl
- STLs/20110513-job/rhamp-body_scaled_HOLES.stl
- STLs/20110513-job/rhamp-head_scaled_HOLES.stl
- STLs/20110515-job/Pterodactylus_Head_corrected scale HOLES.stl
- STLs/20110515-job/Pterodactylus_body_corrected scale_HOLES (fixed).stl
- STLs/20110515-job/Rhamp_body_corrected scale_HOLES (fixed).stl
- STLs/20110515-job/Rhamp_head_corrected scale_HOLES.stl
- STLs/20110515-job/Sapeornis head fixed.stl
- STLs/20110515-job/SapeornisBodyPITCH fixed.stl
- STLs/20110515-job/SapeornisBodyYAW fixed.stl
- STLs/new-new-job/._Draco-hand-fixed.stl
- STLs/new-new-job/Draco-hand-fixed.stl
- STLs/3dp-job/Alectoris-body-bar.stl
- STLs/3dp-job/Alectoris-body-rod.stl
- STLs/3dp-job/Alectoris-head.stl
- STLs/3dp-job/Bucket.STL
- STLs/3dp-job/Buteo-body-bar.stl
- STLs/3dp-job/Buteo-body-rod.stl
- STLs/3dp-job/Buteo-head.stl
- STLs/3dp-job/Calypte3-body-bar.stl
- STLs/3dp-job/Calypte3-body-rod.stl
- STLs/3dp-job/Calypte3-body-ventral-bar.stl
- STLs/3dp-job/Calypte3-head.stl
- STLs/3dp-job/Columba2-body-pitchrod.stl
- STLs/3dp-job/Columba2-body-yawrod.stl
- STLs/3dp-job/Columba2-head.stl
- STLs/3dp-job/Larus-body-bar.stl
- STLs/3dp-job/Larus-body-rod.stl
- STLs/3dp-job/Larus-head.stl
- STLs/3dp-job/Pterodactylus-body-fixed.stl
- STLs/3dp-job/Pterodactylus-head.stl
- STLs/3dp-job/Pteropus2-yawrod.stl
- STLs/3dp-job/Sensor_Mount_Variation V3.STL
- STLs/3dp-job/onychonycteris2-head.stl
- STLs/3dp-job/onychonycteris2-pitchbar-body-fixed.stl
- STLs/3dp-job/onyconycteris2-yawrod-body-fixed.stl
- STLs/3dp-job/pteropus2-body-bar.stl
- STLs/3dp-job/pteropus2-head.stl
- STLs/3dp-job/rhamp-body_scaled_HOLES.stl
- STLs/3dp-job/rhamp-head_scaled_HOLES.stl
- STLs/new-job/colugo
- STLs/new-job/draco
- STLs/new-job/frog
- STLs/new-job/lizard
- STLs/new-job/squirrel
- STLs/20110513-job
- STLs/20110515-job
- STLs/new-job
- STLs/new-new-job
- STLs/3dp-job
- STLs
