# Supplementary material for: Shifts in stability and control effectiveness during evolution of Paraves support aerial maneuvering hypotheses for flight origins
Source: PeerJ. 2014 Oct 16;2:e632. doi: 10.7717/peerj.632 (PMC4203027; doi:10.7717/peerj.632)
Supplement: Supplemental Information 5 [file peerj-02-632-s005.gz]

Archive with 3 entries (2 files):
- additional-photos/_DSC5209.JPG
- additional-photos
- additional-photos/_DSC5207.JPG
